# Supplementary material for: Data-Driven Prediction and Inverse Design of Fluoride Glasses via Explainable GA-BP Neural Networks
Source: Materials (Basel). 2026 Apr 22;19(9):1685. doi: 10.3390/ma19091685 (PMC13165318; doi:10.3390/ma19091685)
Supplement: Supplementary file 1 [file materials-19-01685-s001.zip]

Archive with 1 entries (1 files):
- materials-4231878-supplementary.pdf
